# Supplementary material for: Vaginal Dysbiosis in Infertility: A Comparative Analysis Between Women with Primary and Secondary Infertility
Source: Microorganisms. 2025 Jan 17;13(1):188. doi: 10.3390/microorganisms13010188 (PMC11767898; doi:10.3390/microorganisms13010188)
Supplement: Supplementary file 1 [file microorganisms-13-00188-s001.zip]

Archive with 1 entries (1 files):
- microorganisms-3342559-supplementary.pdf
